# Supplementary material for: The relation between local and distal muscle fat infiltration in chronic whiplash using magnetic resonance imaging
Source: PLoS One. 2019 Dec 5;14(12):e0226037. doi: 10.1371/journal.pone.0226037 (PMC6894804; doi:10.1371/journal.pone.0226037)
Supplement: S1 Table — (XLSX) [file pone.0226037.s001.xlsx]

## Sheet: Data
Participant	Group	Sex	Age (years)	Weight (kg)	Length (cm)	BMI (kg/m2)	MFI multifidi (%)	MFI Lower extremities (%)
1	0	1	58.5	87	175	28.4082	5.5	5.608
2	0	0	22.2192	63	170	21.7993	0.3	2.869
3	2	0	34.0493	64	163	24.0882	13.1	5.938
4	1	1	53.3233	72	172	24.3375	-2.6	3.509
5	1	1	37.0603	96	186	27.7489	7.5	6.361
6	0	1	56.4767	85	186	24.5693	10.6	7.371
7	1	1	56.5616	107	178	33.771	4.7	10.495
8	1	1	32.474	76	186	21.9679	6.2	3.781
9	0	1	38.663	71	180	21.9136	9.9	3.633
10	0	0	61.8	74	162	28.1969	15.8	7.181
11	0	0	44.4	62	159	24.5243	4.2	4.925
12	0	1	33.6329	81	176	26.1493	4.1	2.699
13	0	0	25.6795	52	162	19.8141	6.6	5.966
14	0	0	29.0521	68	158	27.2392	4.5	6.48
15	2	0	55.1616	70	172	23.6614	9.2	6.346
16	0	1	42.6548	92	185	26.8809	1.7	3.631
17	0	0	41.0685	55	160	21.4844	6.7	6.588
18	1	0	35.7205	85	177	27.1314	1.1	4.35
19	0	0	26.3616	75	168	26.5731	-1.7	4.702
20	2	0	40.989	64	164	23.7954	16.4	7
21	2	0	52.3616	73	161	28.1625	7.4	4.201
22	2	0	54.1726	90	167	32.2708	19.3	10.948
23	0	1	44.8219	82	174	27.0842	7.9	4.78
24	0	1	42.8055	70	181	21.3669	19.1	4.766
25	1	0	37.7781	60	168	21.2585	3.1	4.08
26	0	1	51.5288	102	172	34.4781	6.9	8.95
27	0	0	52.8712	52	152	22.5069	10.6	4.906
28	1	1	45.0329	105	190	29.0859	15	5.86
29	0	1	37.7068	105	197	27.0556	2.1	4.922
30	0	1	31.5753	87	179	27.1527	5.4	3.785
31	0	0	52.8301	73	168	25.8645	11	6.629
32	1	0	25.0384	62	172	20.9573	5.4	4.271
33	0	0	39.5562	58	162	22.1003	8.2	4.702
34	0	1	55.789	80	182	24.1517	-0.8	3.698
35	1	0	20.6959	75	164	27.8852	-3.9	5.776
36	0	0	38.4575	45	151	19.736	8.3	6.002
37	1	0	45.1507	68	166	24.677	3.6	5.49
38	0	0	41.2904	58	169	20.3074	7.2	5.222
39	0	0	34.0438	70	167	25.0995	5.3	5.983
40	2	1	38.4356	96	184	28.3554	9.5	5.1
41	2	0	33.9973	65	168	23.03	2.3	4.061
42	2	1	58.2493	116	198	29.5888	26.2	8.371
43	2	0	47.4384	56	166	20.3223	7.3	4.593
44	1	1	37.0466	68	183	20.3052	3.2	3.296
45	0	0	54.9123	60	164	22.3081	4.6	5.6
46	0	1	26.7836	87	190	24.0997	2.7	3.3
47	1	0	38.4959	81	174	26.7539	6.4	4.401
48	0	0	47.9425	65	167	23.3067	N/A	6.489
49	1	1	31.5781	63	170	21.7993	1.7	2.717
50	2	1	46.1425	95	192	25.7704	15.2	6.731
51	0	1	46.5397	79	182	23.8498	9.3	3.724
52	0	0	32.9425	58	158	23.2335	5.5	5.13
53	1	0	40.9863	79	163	29.7339	0.4	4.923
54	1	0	25.5616	60	168	21.2585	3.2	5.859
55	1	1	55.4904	80	180	24.6914	16.2	5.088
56	1	0	62.737	76	160	29.6875	10.1	6.882
57	1	1	44.9945	85	177	27.1314	11.6	5.472
58	1	1	27.263	66	186	19.0773	3.9	3.944
59	1	0	30.3589	85	167	30.478	2	4.717
60	0	1	38.0082	88	184	25.9924	1.2	3.561
61	0	0	34.3507	57	167	20.4382	3.1	3.847
62	2	1	42.074	84	183	25.0829	8.2	5.459
